# Supplementary material for: Formulating Resveratrol and Melatonin Self-Nanoemulsifying Drug Delivery Systems (SNEDDS) for Ocular Administration Using Design of Experiments
Source: Pharmaceutics. 2024 Jan 18;16(1):125. doi: 10.3390/pharmaceutics16010125 (PMC10819881; doi:10.3390/pharmaceutics16010125)
Supplement: Supplementary file 1 [file pharmaceutics-16-00125-s001.zip]

Archive with 1 entries (1 files):
- pharmaceutics-2773642-supplementary.pdf
